# Supplementary material for: Constitutive patterns of gene expression regulated by RNA-binding proteins
Source: Genome Biol. 2014 Jan 2;15(1):R13. doi: 10.1186/gb-2014-15-1-r13 (PMC4054784; doi:10.1186/gb-2014-15-1-r13)
Supplement: Additional file 3: Table S1 — mRNA GO-term enrichment analysis of interacting mRNA–RBP pairs (P values). Every GO term has been tested for over-representation for each subset (IC, IA, NIC and NIA) with respect to the human transcriptome, the complete set of analyzed genes (analyzed mRNA set) and the analyzed genes with the same AUC (relative AUC subset). Statistical control for the biased over-representation of GO terms in the complete set of analyzed genes and in a catRAPID length-restricted set of genes was used for the human transcriptome (see Materials and methods). Significant P values for the IC and IA subsets are shown in red. GOBP, gene ontology biological process; GOCC, gene ontology cellular component; GOMF, gene ontology molecular function; IA, interacting and anti-correlated in expression; IC, interacting and correlated in expression; NIC, not interacting and correlated in expression; Seq%id, sequence identity threshold used for redundancy reduction. [file gb-2014-15-1-r13-S3.xlsx]

## Sheet: IC subset
			universe:	human transcriptome				analysed mRNA set (available expressions)				relative AUC subset				human transcriptome
			geneset:	IC	IA	NIC	NIA	IC	IA	NIC	NIA	IC	IA	NIC	NIA	analysed mRNA set	length restricted transcriptome
seq %id	Term domain	AUC																Term description
100	GOBP	0.995		0.01107	0.18003	0.68442	0.78489	0.01043	0.19926	0.75122	0.83338	0.00716	0.27048	0.93427	0.94719	0.39019	0.19782	negative regulation of intracellular protein kinase cascade	negative regulation of cell proliferation
95				0.00901	0.16484	0.64634	0.76078	0.00847	0.18332	0.71514	0.81215	0.00648	0.26098	0.9227	0.94166	0.38553
90				0.00728	0.14726	0.61242	0.73984	0.00689	0.16503	0.68364	0.79435	0.00596	0.24788	0.91497	0.93897	0.37823
85				0.00823	0.12721	0.55489	0.78387	0.00801	0.14299	0.6252	0.83397	0.00673	0.21231	0.87273	0.95538	0.37559
80				0.00978	0.10376	0.66974	0.74818	0.0099	0.1176	0.74037	0.80273	0.00789	0.16931	0.93376	0.93669	0.36835
100	GOBP	0.995		0.00127	0.2254	0.93828	0.48818	0.00101	0.25245	0.96611	0.54859	0.01989	0.61806	0.99998	0.95417	0.37144	0.38444	negative regulation of kinase activity
95				0.00096	0.20713	0.92402	0.54167	0.00076	0.23325	0.95659	0.60512	0.01213	0.57484	0.99995	0.96204	0.36658
90				0.00073	0.1858	0.96207	0.68584	0.00058	0.21101	0.98115	0.74886	0.00723	0.52525	0.99999	0.98467	0.359
85				0.00077	0.16125	0.96765	0.6458	0.00064	0.18392	0.98419	0.71063	0.00771	0.48334	0.99999	0.97896	0.35625
80				0.00088	0.13225	0.97343	0.59841	0.00077	0.15232	0.98747	0.66586	0.01301	0.45623	1	0.97648	0.34875
100	GOBP	0.995		0.00285	0.22202	0.84088	0.64159	0.00252	0.24923	0.89523	0.70491	0.03301	0.58862	0.99968	0.98093	0.36368	0.36265	negative regulation of phosphorylation
95				0.00213	0.20127	0.80828	0.60403	0.00188	0.22739	0.86903	0.66921	0.02972	0.57437	0.99953	0.97778	0.35812
90				0.00157	0.1773	0.90515	0.71746	0.0014	0.20233	0.94476	0.77983	0.01418	0.49761	0.99988	0.98751	0.34944
85				0.00248	0.15011	0.90685	0.74164	0.00236	0.17221	0.94556	0.80179	0.01832	0.4294	0.99984	0.988	0.34631
80				0.00245	0.11872	0.93778	0.76055	0.00241	0.1378	0.96661	0.81984	0.02643	0.39934	0.99997	0.9927	0.33774
100	GOBP	0.995		0.00259	0.2545	0.92391	0.83648	0.00099	0.25423	0.93977	0.85463	0.00299	0.49468	0.99815	0.98091	0.58051	0.34133	negative regulation of protein kinase B signaling cascade
95				0.00234	0.24708	0.91859	0.82931	0.0009	0.24698	0.93502	0.8478	0.00286	0.48965	0.99792	0.97991	0.5787
90				0.00212	0.23807	0.91381	0.82324	0.00081	0.2383	0.93089	0.8423	0.00276	0.48255	0.99777	0.97944	0.57586
85				0.00716	0.22711	0.9055	0.95762	0.00392	0.22722	0.92318	0.96546	0.00488	0.39334	0.99422	0.9958	0.57483
80				0.00606	0.21308	0.89722	0.95403	0.00329	0.21335	0.91571	0.96233	0.00453	0.38337	0.99381	0.9956	0.57199
100	GOBP	0.995		0.00111	0.2757	0.89983	0.71033	0.00088	0.30695	0.93964	0.76933	0.01103	0.6493	0.9999	0.98808	0.36852	0.30413	negative regulation of protein phosphorylation
95				0.00082	0.25314	0.8768	0.67696	0.00064	0.28352	0.92275	0.73878	0.00979	0.63618	0.99985	0.98604	0.36312
90				0.00059	0.22667	0.94851	0.7857	0.00047	0.25621	0.97315	0.83997	0.00392	0.56088	0.99997	0.99275	0.35469
85				0.00102	0.19603	0.95131	0.81032	0.00087	0.22274	0.97463	0.86109	0.00535	0.4915	0.99996	0.99317	0.35165
80				0.00103	0.15967	0.95535	0.83001	0.00093	0.18345	0.9772	0.87848	0.00854	0.46193	0.99998	0.99612	0.34332
100	GOBP	0.995		0.00304	0.24474	0.90427	0.94121	0.00145	0.23855	0.9209	0.95084	0.00247	0.42624	0.99772	0.99674	0.54852	0.4015	negative regulation of protein serine/threonine kinase activity
95				0.00251	0.23027	0.88994	0.93375	0.00118	0.22463	0.9078	0.94422	0.00226	0.41707	0.99717	0.99633	0.54471
90				0.00206	0.21307	0.92667	0.96368	0.00097	0.20833	0.94183	0.9711	0.00209	0.4042	0.99897	0.99883	0.53872
85				0.00299	0.19276	0.94968	0.95707	0.00156	0.18813	0.96159	0.96532	0.00266	0.35416	0.99935	0.99809	0.53654
80				0.00208	0.16783	0.93803	0.94845	0.00106	0.1639	0.95178	0.95793	0.00226	0.33576	0.99924	0.99788	0.53053
100	GOBP	0.995		0.00037	0.22234	0.97137	0.61905	0.00035	0.26721	0.98903	0.70812	0.00662	0.62907	1	0.98376	0.29151	0.26312	negative regulation of transferase activity
95				0.00027	0.20366	0.96335	0.66727	0.00026	0.24672	0.98515	0.75348	0.00374	0.58676	1	0.98694	0.28698
90				0.00019	0.18193	0.98322	0.7894	0.00019	0.22297	0.99426	0.85969	0.00207	0.53784	1	0.99538	0.27992
85				0.0002	0.157	0.98577	0.75546	0.0002	0.194	0.99519	0.83146	0.00217	0.49673	1	0.99343	0.27738
80				0.00043	0.12771	0.98842	0.71369	0.00048	0.16019	0.99623	0.79661	0.00813	0.46868	1	0.99249	0.27044
100	GOBP	0.995		0.00875	0.39541	0.50526	0.80735	0.0087	0.43604	0.57936	0.85856	0.01376	0.61584	0.89097	0.9777	0.3546	0.4434	regulation of protein serine/threonine kinase activity
95				0.01323	0.36099	0.49351	0.77093	0.01387	0.40126	0.56914	0.82772	0.02348	0.57597	0.88016	0.96745	0.34751
90				0.0139	0.39121	0.54646	0.78618	0.01509	0.43579	0.62843	0.84318	0.02562	0.61142	0.91404	0.97216	0.33648
85				0.02125	0.33921	0.50914	0.78437	0.02397	0.38113	0.59002	0.84168	0.04401	0.55265	0.89137	0.97204	0.33251
80				0.01742	0.34379	0.58991	0.77673	0.02005	0.38816	0.67542	0.83661	0.02641	0.53079	0.91675	0.96233	0.32167
100	GOBP	0.995		0.01889	0.12768	0.80017	0.99042	0.02675	0.16481	0.88821	0.99662	0.01347	0.18202	0.97358	0.99969	0.25136	0.89426	purine ribonucleotide biosynthetic process	housekeeping functions
95				0.02388	0.16848	0.8203	0.98793	0.03433	0.21472	0.90253	0.99558	0.02339	0.25385	0.98213	0.99962	0.24696
90				0.03003	0.21367	0.79254	0.98547	0.04395	0.2692	0.88357	0.99457	0.01937	0.27607	0.95943	0.99912	0.24014
85				0.03046	0.185	0.7418	0.98075	0.04477	0.2356	0.84431	0.99238	0.02068	0.24075	0.93619	0.99867	0.23769
80				0.03235	0.15102	0.81261	0.97389	0.04824	0.19588	0.89727	0.98912	0.03266	0.2199	0.97671	0.99846	0.23101
100	GOBP	0.995		0.00631	0.17649	0.82581	0.97666	0.01406	0.26042	0.9333	0.99367	0.01833	0.38624	0.99698	0.99978	0.12673	0.73258	purine-containing compound biosynthetic process
95				0.00793	0.22287	0.84068	0.97102	0.01772	0.31897	0.94081	0.99172	0.02931	0.47518	0.99801	0.99972	0.12373
90				0.00993	0.27159	0.8135	0.96556	0.02237	0.3783	0.92679	0.98983	0.02472	0.50186	0.99464	0.99937	0.11913
85				0.00953	0.23724	0.76304	0.95529	0.0215	0.33697	0.8963	0.98576	0.02539	0.46148	0.99042	0.99907	0.11748
80				0.00967	0.19582	0.8234	0.94084	0.0221	0.28646	0.93092	0.97976	0.03702	0.43229	0.9971	0.9989	0.11304
100	GOBP	0.995		0.01266	0.11026	0.80118	0.98341	0.00892	0.10719	0.83025	0.98861	0.00662	0.15192	0.97194	0.9992	0.49696	0.76045	ribose phosphate biosynthetic process
95				0.01576	0.14418	0.81768	0.97921	0.01167	0.14277	0.8471	0.98549	0.01179	0.21311	0.98031	0.99903	0.49117
90				0.01952	0.1813	0.78835	0.97511	0.01528	0.1827	0.82069	0.98255	0.00951	0.23081	0.95651	0.9979	0.48208
85				0.01902	0.15434	0.73462	0.9673	0.01514	0.15533	0.76794	0.9764	0.00997	0.19939	0.93232	0.99694	0.47878
80				0.01952	0.12303	0.79985	0.95612	0.01606	0.1242	0.83331	0.96767	0.01605	0.17996	0.97359	0.99646	0.46971

## Sheet: IA subset
			universe:	human transcriptome				analysed mRNA set (available expressions)				relative AUC subset				human transcriptome
			geneset:	IC	IA	NIC	NIA	IC	IA	NIC	NIA	IC	IA	NIC	NIA	analysed mRNA set	length restricted transcriptome
seq %id	Term domain	AUC																Term description
100	GOBP	0.95		0.34764	0.01998	0.7851	0.6469	0.20214	0.0029	0.81912	0.61909	0.14537	0.00121	0.85579	0.62155	0.63333	0.18909	protein/DNA complex assembly	chromatin state and DNA binding
95				0.39886	0.02809	0.76786	0.62427	0.20863	0.00347	0.74401	0.54086	0.14946	0.00146	0.77218	0.53371	0.69294
90				0.3803	0.02507	0.80136	0.60504	0.19458	0.00303	0.79897	0.52132	0.14599	0.00136	0.84304	0.52418	0.68663
85				0.4278	0.03274	0.82451	0.65223	0.19495	0.00328	0.78388	0.53343	0.1504	0.00155	0.83137	0.54184	0.74359
80				0.40199	0.02882	0.79716	0.62132	0.12808	0.00177	0.68362	0.44498	0.13976	0.00139	0.80143	0.51453	0.7913
100	GOBP	0.95		0.14563	0.02044	0.5079	0.81765	0.20931	0.01795	0.7604	0.93506	0.42525	0.04179	0.92118	0.97514	0.36732	0.82491	regulation of transcription initiation from RNA polymerase II promoter
95				0.14265	0.01985	0.50011	0.81237	0.20494	0.01744	0.75179	0.93189	0.41964	0.04092	0.91654	0.97366	0.36589
90				0.13899	0.01905	0.49189	0.80789	0.19993	0.01676	0.74332	0.92947	0.41731	0.0402	0.91403	0.97307	0.36364
85				0.13514	0.01805	0.47977	0.80257	0.19343	0.01578	0.72803	0.92601	0.41177	0.03865	0.90679	0.97191	0.36283
80				0.13032	0.0172	0.46613	0.79496	0.18624	0.01505	0.71189	0.92131	0.40453	0.03765	0.89874	0.97009	0.36059
100	GOBP	0.95		0.14563	0.02044	0.70594	0.6338	0.20931	0.01795	0.91407	0.81136	0.15989	0.00894	0.94541	0.8328	0.36732	0.32113	positive regulation of DNA recombination
95				0.14265	0.01985	0.69923	0.62618	0.20494	0.01744	0.90957	0.80465	0.15686	0.00873	0.94205	0.82683	0.36589
90				0.13899	0.01905	0.69207	0.61978	0.19993	0.01676	0.90507	0.79959	0.15561	0.00855	0.94021	0.82451	0.36364
85				0.13514	0.01805	0.68137	0.61226	0.19343	0.01578	0.89674	0.79246	0.15266	0.00818	0.93491	0.82001	0.36283
80				0.13032	0.0172	0.66914	0.60162	0.18624	0.01505	0.88764	0.78295	0.14884	0.00794	0.92898	0.8131	0.36059
100	GOBP	0.95		0.14527	0.02382	0.53621	0.48507	0.26294	0.03068	0.82187	0.70581	0.19603	0.01511	0.85218	0.71207	0.32112	0.40093	positive regulation of isotype switching
95				0.14249	0.02319	0.52898	0.47748	0.25817	0.02992	0.8149	0.69771	0.19273	0.01479	0.84576	0.70447	0.31986
90				0.13907	0.02233	0.52133	0.47114	0.25268	0.0289	0.80802	0.69166	0.19136	0.01452	0.84233	0.70153	0.31787
85				0.13548	0.02126	0.51003	0.46375	0.24553	0.0274	0.79551	0.6832	0.18813	0.01396	0.83255	0.69588	0.31715
80				0.13097	0.02035	0.49728	0.45339	0.23758	0.02628	0.78219	0.67203	0.18395	0.01359	0.82189	0.68727	0.31518
100	GOBP	0.995		0.48911	0.03341	0.82991	0.83178	0.48312	0.02679	0.84376	0.8414	0.56084	0.01919	0.93599	0.91158	0.60958	0.96698	proximal-distal pattern formation	development and differentiation
95				0.47606	0.03127	0.81829	0.823	0.47006	0.02507	0.83221	0.83279	0.55451	0.01857	0.93112	0.90809	0.60748
90				0.46294	0.02878	0.80793	0.81554	0.45738	0.02311	0.8223	0.82583	0.54931	0.01772	0.92803	0.90644	0.60417
85				0.64235	0.02591	0.79015	0.80345	0.64796	0.02074	0.80406	0.81362	0.66815	0.00753	0.85986	0.84916	0.60297
80				0.61964	0.02249	0.77267	0.78918	0.62503	0.01798	0.78671	0.79965	0.65803	0.00697	0.85425	0.84501	0.59966
100	GOBP	0.995		0.21722	0.00844	0.29223	0.59748	0.3681	0.02012	0.47931	0.74518	0.53715	0.02293	0.69943	0.876	0.21541	0.37896	autophagic cell death
95				0.21244	0.00808	0.28442	0.59111	0.36119	0.01932	0.4686	0.73904	0.53327	0.02248	0.69142	0.87334	0.2147
90				0.2077	0.00765	0.27779	0.58584	0.3545	0.01837	0.45979	0.73416	0.53008	0.02187	0.68651	0.8721	0.2136
85				0.19795	0.00714	0.26705	0.57753	0.33955	0.0172	0.44439	0.72578	0.52177	0.02155	0.68057	0.87137	0.2132
80				0.1894	0.00652	0.25719	0.56806	0.32672	0.01577	0.43059	0.71646	0.51465	0.02065	0.67484	0.86903	0.2121
100	GOCC	0.995		0.15162	0.00427	1	1	0.25859	0.00908	1	1	0.53002	0.02328	1	1	0.2957	0.43836	I-kappaB/NF-kappaB complex
95				0.14745	0.00405	1	1	0.25234	0.00865	1	1	0.52505	0.0227	1	1	0.29444
90				0.14341	0.00382	1	1	0.24641	0.00819	1	1	0.52151	0.02212	1	1	0.2929
85				0.13618	0.00354	1	1	0.23467	0.00759	1	1	0.51361	0.02169	1	1	0.29252
80				0.12968	0.00322	1	1	0.22442	0.00695	1	1	0.50642	0.02084	1	1	0.29127
100	GOCC	0.995		0.16136	0.03805	1	0.77501	0.16647	0.03671	1	0.80859	0.14054	0.02328	1	0.87848	0.57028	0.53678	XY body
95				0.15558	0.03628	1	0.76996	0.16067	0.03508	1	0.804	0.13787	0.0227	1	0.87705	0.56828
90				0.15003	0.03442	1	0.76465	0.15522	0.03336	1	0.79926	0.13598	0.02212	1	0.876	0.5658
85				0.14016	0.03213	1	0.7574	0.14459	0.03111	1	0.79209	0.13184	0.02169	1	0.8761	0.56518
80				0.13138	0.02953	1	1	0.1355	0.02863	1	1	0.12815	0.02084	1	1	0.56317
100	GOBP	0.995		0.37502	0.02222	0.75151	0.58328	0.41721	0.02286	0.80558	0.63398	0.68963	0.04641	0.9693	0.8573	0.47945	0.91892	response to testosterone stimulus
95				0.60648	0.02091	0.73948	0.57159	0.65892	0.02155	0.79431	0.62228	0.80841	0.02202	0.93053	0.7698	0.47766
90				0.59618	0.01938	0.72893	0.56189	0.64912	0.02003	0.78474	0.61302	0.80522	0.02115	0.92778	0.76709	0.47484
85				0.57444	0.01761	0.71115	0.79217	0.62662	0.01819	0.76738	0.83267	0.79677	0.02069	0.92436	0.93437	0.47382
80				0.55464	0.01548	0.69403	0.78013	0.60668	0.01602	0.7511	0.8217	0.78936	0.01944	0.92097	0.93228	0.47101
100	GOMF	0.995		0.16114	0.03718	1	0.77428	0.16731	0.03611	1	0.80886	0.1422	0.02297	1	0.8794	0.56616	0.94932	acetylcholine binding
95				0.15572	0.03517	1	0.76848	0.16176	0.03419	1	0.80341	0.13989	0.02219	1	0.87719	0.56462
90				0.15053	0.03344	1	0.76364	0.15662	0.03259	1	0.79909	0.13806	0.02163	1	0.8763	0.56238
85				0.1413	0.03147	1	0.7563	0.14666	0.03065	1	0.79185	0.13441	0.02136	1	0.87604	0.5617
80				0.13369	0.02899	1	0.74702	0.13872	0.02825	1	0.7829	0.13167	0.02049	1	0.87326	0.55998
100	GOCC	0.95		0.20984	0.04726	0.41523	0.19123	0.12371	0.01373	0.43606	0.14697	0.25353	0.02814	0.65194	0.24174	0.59825	0.90411	dendrite cytoplasm
95				0.20553	0.04587	0.40773	0.18567	0.12067	0.01332	0.42705	0.14222	0.24874	0.02745	0.64245	0.23525	0.5961
90				0.20114	0.04441	0.39992	0.18093	0.11782	0.0129	0.41816	0.13853	0.24715	0.02706	0.63682	0.23217	0.59344
85				0.19681	0.04251	0.38983	0.17589	0.11402	0.0122	0.40367	0.13369	0.24258	0.02596	0.62259	0.22663	0.59277
80				0.19099	0.04105	0.37751	0.16906	0.10961	0.01176	0.38763	0.1277	0.23767	0.02549	0.60749	0.2198	0.59061
100	GOBP	0.95		0.14332	0.02753	0.33463	0.31946	0.11446	0.01216	0.42862	0.39189	0.24034	0.02552	0.65058	0.53828	0.50039	0.49481	myelin maintenance
95				0.14078	0.02687	0.32851	0.31312	0.11209	0.01186	0.41992	0.38405	0.2368	0.02505	0.64141	0.53012	0.49908
90				0.13765	0.02597	0.32209	0.30788	0.10938	0.01146	0.41156	0.37828	0.23533	0.02465	0.63657	0.52699	0.49701
85				0.13436	0.02485	0.31271	0.30179	0.10588	0.01087	0.39691	0.37034	0.23185	0.02381	0.62305	0.52099	0.49626
80				0.13021	0.02388	0.30229	0.29334	0.10201	0.01044	0.38201	0.36006	0.22733	0.02326	0.60872	0.51195	0.4942
100	GOBP	0.95		0.38509	0.03956	0.54783	0.25926	0.35137	0.01281	0.59048	0.21369	0.52574	0.01948	0.77687	0.30484	0.5731	0.41187	phosphatidylglycerol metabolic process
95				0.34628	0.03145	0.62224	0.33771	0.30799	0.00983	0.69711	0.31881	0.4964	0.01654	0.8686	0.44858	0.56251
90				0.35868	0.03354	0.64144	0.35315	0.32159	0.01056	0.7199	0.33514	0.5067	0.01724	0.88139	0.46301	0.56604
85				0.36844	0.03603	0.52406	0.24132	0.33382	0.01157	0.56172	0.19706	0.51455	0.01833	0.75836	0.28927	0.56733
80				0.37767	0.03805	0.53629	0.2494	0.3432	0.01227	0.57589	0.20403	0.51784	0.01885	0.76482	0.29355	0.57086
100	GOCC	0.95		0.18017	0.00735	0.10055	0.21837	0.33696	0.00755	0.16608	0.37404	0.61288	0.01762	0.37134	0.56284	0.23826	0.53708	nonmotile primary cilium
95				0.16951	0.0066	0.13041	0.26817	0.32045	0.00683	0.2367	0.45491	0.59592	0.01628	0.48679	0.64828	0.23356
90				0.15897	0.00587	0.22213	0.32618	0.30508	0.00616	0.4341	0.54209	0.5902	0.01556	0.73247	0.73626	0.22785
85				0.14885	0.005	0.2646	0.38772	0.28469	0.00513	0.51134	0.62067	0.57355	0.01363	0.80323	0.80446	0.22644
80				0.13578	0.00803	0.23635	0.36042	0.26133	0.00976	0.46433	0.58914	0.55538	0.02622	0.77227	0.78601	0.22188
100	GOBP	0.995		0.2286	0.03832	0.43234	0.25706	0.19533	0.02963	0.40021	0.22495	0.24732	0.03197	0.55645	0.28956	0.61595	0.32284	negative regulation of neurogenesis
95				0.21135	0.03444	0.40001	0.23647	0.17974	0.0266	0.36762	0.20588	0.23863	0.03037	0.53105	0.27672	0.61231
90				0.19476	0.03009	0.37277	0.22019	0.16534	0.02326	0.34145	0.1916	0.23163	0.02822	0.51556	0.27089	0.60656
85				0.24139	0.02533	0.32942	0.28501	0.21281	0.01944	0.29742	0.25784	0.26799	0.01934	0.39883	0.33108	0.60447
80				0.20848	0.02002	0.29082	0.25365	0.18223	0.01531	0.26013	0.22827	0.25181	0.01716	0.38202	0.31953	0.5987
100	GOBP	0.995		0.27592	0.01389	0.36382	0.25753	0.3681	0.02012	0.47931	0.34439	0.53715	0.02293	0.69943	0.50182	0.39456	0.71856	negative regulation of activated T cell proliferation
95				0.27022	0.01331	0.35482	0.25131	0.36119	0.01932	0.4686	0.33673	0.53327	0.02248	0.69142	0.49651	0.39354
90				0.26453	0.01262	0.73482	0.64244	0.3545	0.01837	0.82491	0.73416	0.53008	0.02187	0.94819	0.8721	0.39195
85				0.25281	0.01181	0.72471	0.63405	0.33955	0.0172	0.81551	0.72578	0.52177	0.02155	0.94641	0.87137	0.39137
80				0.24248	0.0108	0.71508	0.62447	0.32672	0.01577	0.80679	0.71646	0.51465	0.02065	0.94466	0.86903	0.38977
