# Supplementary material for: Constitutive patterns of gene expression regulated by RNA-binding proteins
Source: Genome Biol. 2014 Jan 2;15(1):R13. doi: 10.1186/gb-2014-15-1-r13 (PMC4054784; doi:10.1186/gb-2014-15-1-r13)
Supplement: Additional file 4: Table S2 — NAP1L1 read counts from TIA-1 iCLIP data. The count of reads mapping into the NAP1L1 gene and the relative cumulative distribution functions (cdf) are reported from the iCLIP experiment for controls and replicates of the TIA-1 protein [20]. The read count cdf was estimated after removal of genes with zero counts. [file gb-2014-15-1-r13-S4.xlsx]

## Sheet: Sheet1
TIA-1 iCLIP	read count	read count cdf
control 1	2	0.36
control 2	0	0
replicate 1.1	131	0.98
replicate 1.2	35	0.83
replicate 2.1	101	0.98
replicate 2.2	58	0.98
replicate 2.3	28	0.67
replicate 3.1	102	0.99
replicate 3.2	0	0
