# Supplementary material for: Constitutive patterns of gene expression regulated by RNA-binding proteins
Source: Genome Biol. 2014 Jan 2;15(1):R13. doi: 10.1186/gb-2014-15-1-r13 (PMC4054784; doi:10.1186/gb-2014-15-1-r13)
Supplement: Additional file 5: Table S3 — Nodal anti-expressed interacting (IA) RBPs. [file gb-2014-15-1-r13-S5.xlsx]

## Sheet: Sheet1
UniProt Gene ID	catRAPID score	correlation coefficient	AUC
YWHAZ	136.64	-0.73	98.74
HSP90AB1	133.12	-0.71	98.58
YTHDC1	126.25	-0.87	98.21
ADD1	115.47	-0.8	97.34
ARCN1	114.81	-0.8	97.27
XRCC5	112	-0.75	96.99
ARCN1	101.64	-0.8	95.52
PUF60	94.95	-0.75	94.27
ADD1	71.93	-0.8	86.38
PKM	70.3	-0.7	85.54
CCT6A	68.38	-0.71	84.52
DKFZp434I0812	67.87	-0.8	84.21
GSPT1	56.93	-0.77	77.19
CAPRIN1	54.53	-0.74	75.42
YWHAZ	54.29	-0.73	75.24
GSPT1	53.38	-0.77	74.53
YWHAZ	50.89	-0.73	72.53
GSPT1	49.49	-0.77	71.36
API5	48.75	-0.7	70.73
CANX	43.85	-0.75	66.33
