# Supplementary material for: Constitutive patterns of gene expression regulated by RNA-binding proteins
Source: Genome Biol. 2014 Jan 2;15(1):R13. doi: 10.1186/gb-2014-15-1-r13 (PMC4054784; doi:10.1186/gb-2014-15-1-r13)
Supplement: Additional file 6: Table S4 — mRNA GO-term enrichment analysis of interacting mRNA–RBP pairs (IC and IA gene counts are reported). Every GO term has been tested for over-representation in the IC and IA subsets with respect to the human transcriptome, the complete set of analyzed genes (analyzed mRNAs set) and the analyzed genes under the same AUC (relative AUC subset).GOBP, gene ontology biological process; GOCC, gene ontology cellular component; GOMF, gene ontology molecular function; IA, interacting and anti-correlated in expression; IC, interacting and correlated in expression; Seq%id, sequence identity threshold used for redundancy reduction. [file gb-2014-15-1-r13-S6.xlsx]

## Sheet: IC subset
			universe:	human transcriptome		analysed mRNA set (available expressions)		relative AUC subset
			geneset:	IC		IC		IC
seq %id	Term domain	Term description		count	size	count	size	count	size
100	GOBP	negative regulation of intracellular protein kinase cascade		16	156	16	94	16	48
95				16	156	16	94	16	48
90				16	156	16	94	16	48
85				16	156	16	94	16	47
80				16	156	16	94	16	46
100	GOBP	negative regulation of kinase activity		17	174	17	105	17	62
95				17	174	17	105	17	61
90				17	174	17	105	17	60
85				17	174	17	105	17	59
80				17	174	17	105	17	59
100	GOBP	negative regulation of phosphorylation		22	231	22	139	22	79
95				22	231	22	139	22	79
90				22	231	22	139	22	77
85				22	231	22	139	22	75
80				22	231	22	139	22	75
100	GOBP	negative regulation of protein kinase B signaling cascade		3	22	3	13	3	9
95				3	22	3	13	3	9
90				3	22	3	13	3	9
85				3	22	3	13	3	8
80				3	22	3	13	3	8
100	GOBP	negative regulation of protein phosphorylation		20	216	20	130	20	74
95				20	216	20	130	20	74
90				20	216	20	130	20	72
85				20	216	20	130	20	70
80				20	216	20	130	20	70
100	GOBP	negative regulation of protein serine§threonine kinase activity		10	97	10	57	10	32
95				10	97	10	57	10	32
90				10	97	10	57	10	32
85				10	97	10	57	10	31
80				10	97	10	57	10	31
100	GOBP	negative regulation of transferase activity		18	185	18	113	18	66
95				18	185	18	113	18	65
90				18	185	18	113	18	64
85				18	185	18	113	18	63
80				18	185	18	113	18	63
100	GOBP	purine ribonucleotide biosynthetic process		21	202	21	124	21	61
95				20	202	20	124	20	61
90				19	202	19	124	19	59
85				19	202	19	124	19	58
80				19	202	19	124	19	58
100	GOBP	purine§containing compound biosynthetic process		22	223	22	140	22	72
95				21	223	21	140	21	72
90				20	223	20	140	20	70
85				20	223	20	140	20	69
80				20	223	20	140	20	69
100	GOBP	regulation of protein serine/threonine kinase activity		32	379	32	227	32	116
95				32	379	32	227	32	115
90				31	379	31	227	31	114
85				31	379	31	227	31	112
80				30	379	30	227	30	109
100	GOBP	ribose phosphate biosynthetic process		23	220	23	130	23	66
95				22	220	22	130	22	66
90				21	220	21	130	21	64
85				21	220	21	130	21	63
80				21	220	21	130	21	63

## Sheet: IA subset
			universe:	human transcriptome		analysed mRNA set (available expressions)		relative AUC subset
			geneset:	IA		IA		IA
seq %id	Term domain	Term description		count	size	count	size	count	size
100	GOCC	I-kappaB/NF-kappaB complex		3	5	3	4	3	3
95				3	5	3	4	3	3
90				3	5	3	4	3	3
85				3	5	3	4	3	3
80				3	5	3	4	3	3
100	GOCC	XY body		3	10	3	6	3	3
95				3	10	3	6	3	3
90				3	10	3	6	3	3
85				3	10	3	6	3	3
80				3	10	3	6	3	3
100	GOMF	acetylcholine binding		3	10	3	6	3	3
95				3	10	3	6	3	3
90				3	10	3	6	3	3
85				3	10	3	6	3	3
80				3	10	3	6	3	3
100	GOBP	autophagic cell death		3	6	3	5	3	3
95				3	6	3	5	3	3
90				3	6	3	5	3	3
85				3	6	3	5	3	3
80				3	6	3	5	3	3
100	GOCC	dendrite cytoplasm		7	12	7	7	7	7
95				7	12	7	7	7	7
90				7	12	7	7	7	7
85				7	12	7	7	7	7
80				7	12	7	7	7	7
100	GOBP	myelin maintenance		7	11	7	7	7	7
95				7	11	7	7	7	7
90				7	11	7	7	7	7
85				7	11	7	7	7	7
80				7	11	7	7	7	7
100	GOBP	negative regulation of activated T cell proliferation		3	7	3	5	3	3
95				3	7	3	5	3	3
90				3	7	3	5	3	3
85				3	7	3	5	3	3
80				3	7	3	5	3	3
100	GOBP	negative regulation of neurogenesis		13	95	13	55	13	28
95				13	95	13	55	13	28
90				13	95	13	55	13	28
85				13	95	13	55	13	27
80				13	95	13	55	13	27
100	GOCC	nonmotile primary cilium		41	94	41	58	41	55
95				41	94	41	58	41	55
90				41	94	41	58	41	55
85				41	94	41	58	41	55
80				40	94	40	58	40	55
100	GOBP	phosphatidylglycerol metabolic process		16	34	16	20	16	19
95				16	34	16	20	16	19
90				16	34	16	20	16	19
85				16	34	16	20	16	19
80				16	34	16	20	16	19
100	GOBP	positive regulation of DNA recombination		9	15	9	10	9	9
95				9	15	9	10	9	9
90				9	15	9	10	9	9
85				9	15	9	10	9	9
80				9	15	9	10	9	9
100	GOBP	positive regulation of isotype switching		8	13	8	9	8	8
95				8	13	8	9	8	8
90				8	13	8	9	8	8
85				8	13	8	9	8	8
80				8	13	8	9	8	8
100	GOBP	protein§DNA complex assembly		54	135	54	78	54	70
95				53	135	53	77	53	69
90				53	135	53	77	53	69
85				52	135	52	76	52	68
80				52	135	52	75	52	68
100	GOBP	proximal§distal pattern formation		6	31	6	18	6	9
95				6	31	6	18	6	9
90				6	31	6	18	6	9
85				6	31	6	18	6	8
80				6	31	6	18	6	8
100	GOBP	regulation of transcription initiation from RNA polymerase II promoter		9	15	9	10	9	10
95				9	15	9	10	9	10
90				9	15	9	10	9	10
85				9	15	9	10	9	10
80				9	15	9	10	9	10
100	GOBP	response to testosterone stimulus		5	21	5	13	5	8
95				5	21	5	13	5	7
90				5	21	5	13	5	7
85				5	21	5	13	5	7
80				5	21	5	13	5	7
